# Supplementary material for: A core phyllosphere microbiome exists across distant populations of a tree species indigenous to New Zealand
Source: PLoS One. 2020 Aug 13;15(8):e0237079. doi: 10.1371/journal.pone.0237079 (PMC7425925; doi:10.1371/journal.pone.0237079)
Supplement: S8 Table — (XLSX) [file pone.0237079.s019.xlsx]

## Sheet: Deseq2analysistable
OTU	Phylum Information	Genus Information	BaseMeana	DeSeq2 log2 Fold-changeb	Standard Errorc	Wald Test Statistic	Adjusted p-valued
OTU6	Acidobacteria	Terriglobus	371.952	9.45574	0.285741	33.092	< 0.0001
OTU4	Proteobacteria	unknown	938.503	12.3598	0.381024	32.4384	< 0.0001
OTU2	Proteobacteria	unknown	1005.65	13.2556	0.418039	31.709	< 0.0001
OTU75	Proteobacteria	unknown	308.602	11.573	0.406182	28.4922	< 0.0001
OTU5	Acidobacteria	Granulicella	273.335	9.89799	0.358594	27.6022	< 0.0001
OTU132	Proteobacteria	unknown	366.44	11.6644	0.424711	27.4643	< 0.0001
OTU14	Acidobacteria	Granulicella	261.137	7.30168	0.271521	26.8918	< 0.0001
OTU10	Verrucomicrobia	Spartobacteria_genera_incertae_sedis	202.343	10.4563	0.415734	25.1515	< 0.0001
OTU9	Proteobacteria	Bradyrhizobium	95.5068	-10.2932	0.413562	-24.8893	< 0.0001
OTU31	Proteobacteria	Sphingomonas	140.47	9.31609	0.375223	24.8281	< 0.0001
OTU323	Bacteroidetes	Hymenobacter	102.69	9.20879	0.372291	24.7354	< 0.0001
OTU842	Acidobacteria	Terriglobus	77.87	8.21489	0.345805	23.7559	< 0.0001
OTU27	Proteobacteria	Sphingomonas	83.5699	9.4688	0.402528	23.5233	< 0.0001
OTU24	Bacteroidetes	Hymenobacter	144.137	9.93953	0.423574	23.4659	< 0.0001
OTU18	Proteobacteria	unknown	72.7469	9.13502	0.398856	22.903	< 0.0001
OTU13	Bacteroidetes	unknown	213.748	9.00653	0.394404	22.8358	< 0.0001
OTU3582	Proteobacteria	Sphingomonas	56.7104	8.54484	0.383577	22.2767	< 0.0001
OTU7	Bacteroidetes	unknown	76.7796	-10.3192	0.486969	-21.1907	< 0.0001
OTU3095	Acidobacteria	Terriglobus	37.5123	8.35894	0.413158	20.2318	< 0.0001
OTU118	Acidobacteria	Gp2	44.1198	-9.22354	0.466918	-19.7541	< 0.0001
OTU77	Acidobacteria	Candidatus Solibacter	23.4393	-8.60891	0.463491	-18.5741	< 0.0001
OTU30	Proteobacteria	unknown	43.3791	6.65842	0.35858	18.5689	< 0.0001
OTU158	Actinobacteria	Mycobacterium	12.2661	-7.10824	0.38343	-18.5386	< 0.0001
OTU116	Acidobacteria	Edaphobacter	8.06968	-6.13145	0.330723	-18.5396	< 0.0001
OTU89	Proteobacteria	unknown	33.6535	-9.14949	0.493447	-18.542	< 0.0001
OTU54	Acidobacteria	Granulicella	37.6513	7.60252	0.415076	18.316	< 0.0001
OTU324	unknown	unknown	27.9335	7.50343	0.416349	18.022	< 0.0001
OTU81	Acidobacteria	Granulicella	31.127	6.91913	0.400081	17.2943	< 0.0001
OTU26	Proteobacteria	unknown	58.3569	5.30146	0.314396	16.8624	< 0.0001
OTU21	Acidobacteria	Granulicella	179.4	6.37872	0.378758	16.8412	< 0.0001
OTU108	Proteobacteria	unknown	21.4207	7.37569	0.44438	16.5977	< 0.0001
OTU171	unknown	unknown	21.2789	7.38549	0.446976	16.5232	< 0.0001
OTU665	Acidobacteria	Granulicella	17.7423	6.65777	0.414581	16.059	< 0.0001
OTU11	Proteobacteria	Sphingomonas	404.434	4.23413	0.280166	15.113	< 0.0001
OTU149	Proteobacteria	unknown	20.8464	-8.32807	0.558004	-14.9248	< 0.0001
OTU67	Proteobacteria	unknown	15.2786	-4.34782	0.300915	-14.4487	< 0.0001
OTU52	Acidobacteria	unknown	52.6677	3.32905	0.232687	14.307	< 0.0001
OTU78	Proteobacteria	Methylobacterium	115.291	5.90005	0.412672	14.2972	< 0.0001
OTU2280	Acidobacteria	Granulicella	18.9802	5.88111	0.417462	14.0878	< 0.0001
OTU96	Acidobacteria	Candidatus Solibacter	14.128	-7.85883	0.562174	-13.9793	< 0.0001
OTU139	Acidobacteria	Gp1	13.6709	-7.48375	0.53815	-13.9064	< 0.0001
OTU1813	Verrucomicrobia	unknown	10.9039	6.30784	0.454476	13.8794	< 0.0001
OTU145	Bacteroidetes	Mucilaginibacter	20.2965	6.16662	0.450752	13.6807	< 0.0001
OTU70	Proteobacteria	unknown	18.6778	-7.03835	0.515371	-13.6568	< 0.0001
OTU28	Bacteroidetes	unknown	48.9076	6.93696	0.524954	13.2144	< 0.0001
OTU390	unknown	unknown	16.333	6.14454	0.468385	13.1186	< 0.0001
OTU125	Actinobacteria	Conexibacter	11.7442	-6.98971	0.533788	-13.0946	< 0.0001
OTU347	unknown	unknown	13.456	5.8649	0.447943	13.093	< 0.0001
OTU7947	Proteobacteria	unknown	7.82613	5.44866	0.420454	12.959	< 0.0001
OTU702	Acidobacteria	Gp2	28.439	-8.57793	0.662892	-12.9402	< 0.0001
OTU107	Proteobacteria	unknown	10.5264	5.66486	0.445346	12.7201	< 0.0001
OTU112	Acidobacteria	Gp1	27.3078	-8.63724	0.679058	-12.7195	< 0.0001
OTU1964	unknown	unknown	5.4824	5.12775	0.403968	12.6934	< 0.0001
OTU150	Acidobacteria	Gp3	8.65524	-6.64298	0.529365	-12.549	< 0.0001
OTU516	unknown	unknown	7.07056	5.17299	0.413246	12.5179	< 0.0001
OTU172	Acidobacteria	Granulicella	9.00736	-3.47184	0.278629	-12.4604	< 0.0001
OTU59	Acidobacteria	Gp2	19.2024	-8.32791	0.670468	-12.421	< 0.0001
OTU42	Bacteroidetes	unknown	28.4109	-8.67269	0.702904	-12.3384	< 0.0001
OTU84	Proteobacteria	unknown	14.4471	-7.9119	0.642934	-12.3059	< 0.0001
OTU2347	Bacteroidetes	Mucilaginibacter	8.24178	5.63736	0.45894	12.2834	< 0.0001
OTU80	Proteobacteria	Burkholderia	35.7837	-5.41935	0.443326	-12.2243	< 0.0001
OTU193	unknown	unknown	16.1389	5.60973	0.460256	12.1883	< 0.0001
OTU71	Proteobacteria	unknown	19.9403	-8.26631	0.686536	-12.0406	< 0.0001
OTU2840	Proteobacteria	unknown	4.00526	5.15869	0.429883	12.0002	< 0.0001
OTU115	Proteobacteria	unknown	11.1956	-4.1384	0.348733	-11.867	< 0.0001
OTU166	Proteobacteria	Bdellovibrio	11.6011	4.83147	0.409478	11.7991	< 0.0001
OTU103	Actinobacteria	Actinoallomurus	18.3325	-8.19592	0.704214	-11.6384	< 0.0001
OTU174	Bacteroidetes	Mucilaginibacter	10.643	-7.03199	0.605359	-11.6162	< 0.0001
OTU984	unknown	unknown	4.94469	-4.38191	0.379597	-11.5436	< 0.0001
OTU243	Bacteroidetes	unknown	9.3905	-7.25105	0.629121	-11.5257	< 0.0001
OTU531	Proteobacteria	unknown	6.97519	5.34997	0.466704	11.4633	< 0.0001
OTU91	Acidobacteria	Gp3	23.0202	-8.23493	0.718647	-11.4589	< 0.0001
OTU41	Bacteroidetes	Flavobacterium	40.2137	-8.69355	0.759555	-11.4456	< 0.0001
OTU56	Proteobacteria	unknown	15.3557	-7.64789	0.672731	-11.3684	< 0.0001
OTU483	candidate division WPS-1	WPS-1_genera_incertae_sedis	4.46181	5.14648	0.456145	11.2826	< 0.0001
OTU83	Bacteroidetes	unknown	10.9173	-7.06129	0.628028	-11.2436	< 0.0001
OTU449	Verrucomicrobia	Subdivision3_genera_incertae_sedis	13.5113	-7.72336	0.70727	-10.92	< 0.0001
OTU124	Acidobacteria	unknown	7.0023	-6.84992	0.637559	-10.744	< 0.0001
OTU561	Armatimonadetes	Armatimonas/Armatimonadetes_gp1	4.85917	4.64446	0.432912	10.7284	< 0.0001
OTU304	Bacteroidetes	Parafilimonas	8.47172	-5.57856	0.520947	-10.7085	< 0.0001
OTU654	unknown	unknown	4.48175	4.48129	0.426729	10.5015	< 0.0001
OTU206	Verrucomicrobia	Spartobacteria_genera_incertae_sedis	10.2513	-7.36967	0.709565	-10.3862	< 0.0001
OTU934	Proteobacteria	unknown	2.56506	-4.70745	0.454284	-10.3623	< 0.0001
OTU211	Actinobacteria	Gaiella	12.0337	-7.59189	0.743304	-10.2137	< 0.0001
OTU7901	Verrucomicrobia	Terrimicrobium	3.97171	4.50633	0.441594	10.2047	< 0.0001
OTU249	Proteobacteria	Roseiarcus	10.0467	-7.42832	0.727882	-10.2054	< 0.0001
OTU147	Planctomycetes	unknown	5.61417	-6.49421	0.656581	-9.89094	< 0.0001
OTU44	Proteobacteria	Rhodomicrobium	30.4379	-8.62638	0.874744	-9.8616	< 0.0001
OTU2236	Acidobacteria	Granulicella	3.89165	4.67034	0.476836	9.79444	< 0.0001
OTU563	Proteobacteria	Devosia	4.85888	-5.83189	0.597356	-9.76283	< 0.0001
OTU133	Acidobacteria	Gp16	10.4896	-7.14565	0.732653	-9.75311	< 0.0001
OTU20	Verrucomicrobia	Spartobacteria_genera_incertae_sedis	30.2106	-8.44116	0.868023	-9.72459	< 0.0001
OTU2954	Proteobacteria	unknown	4.18445	4.60051	0.478739	9.60964	< 0.0001
OTU113	Acidobacteria	unknown	7.15746	-6.75702	0.705419	-9.57873	< 0.0001
OTU39	Acidobacteria	Gp2	15.0289	-7.63866	0.8027	-9.51622	< 0.0001
OTU442	Proteobacteria	unknown	3.59494	-4.87672	0.51747	-9.42416	< 0.0001
OTU1289	Verrucomicrobia	Spartobacteria_genera_incertae_sedis	10.2347	-7.11516	0.759585	-9.36718	< 0.0001
OTU489	Bacteroidetes	Mucilaginibacter	4.05712	-5.83013	0.633719	-9.19987	< 0.0001
OTU3360	Acidobacteria	unknown	6.87447	-6.73669	0.73731	-9.13685	< 0.0001
OTU244	Bacteroidetes	Mucilaginibacter	13.0918	-3.4573	0.37942	-9.11206	< 0.0001
OTU196	Proteobacteria	Burkholderia	4.76548	-4.18249	0.459193	-9.10835	< 0.0001
OTU228	unknown	unknown	5.15722	4.2096	0.463547	9.08127	< 0.0001
OTU164	Proteobacteria	unknown	6.26978	-6.77365	0.753995	-8.98367	< 0.0001
OTU401	Proteobacteria	Pseudomonas	3.94775	-5.17351	0.576373	-8.97598	< 0.0001
OTU250	Armatimonadetes	Armatimonas/Armatimonadetes_gp1	6.05996	4.41187	0.491914	8.96877	< 0.0001
OTU296	Armatimonadetes	Armatimonas/Armatimonadetes_gp1	2.99348	4.40605	0.495538	8.89146	< 0.0001
OTU227	Acidobacteria	Granulicella	6.62011	3.56132	0.400681	8.88817	< 0.0001
OTU2526	unknown	unknown	4.1026	4.37286	0.495602	8.82332	< 0.0001
OTU368	Acidobacteria	Gp3	5.15664	-6.4619	0.735888	-8.78109	< 0.0001
OTU377	unknown	unknown	2.80938	4.44641	0.510466	8.71048	< 0.0001
OTU4824	Acidobacteria	unknown	2.22488	-3.81737	0.447573	-8.52905	< 0.0001
OTU1898	Acidobacteria	Gp3	7.97827	-6.75313	0.792057	-8.52606	< 0.0001
OTU352	Acidobacteria	Gp7	5.10839	-6.38957	0.750968	-8.50844	< 0.0001
OTU672	Actinobacteria	Conexibacter	5.34329	-6.42859	0.760617	-8.45181	< 0.0001
OTU49	Proteobacteria	Methylobacterium	87.9234	3.7189	0.448312	8.29533	< 0.0001
OTU7156	Firmicutes	unknown	3.66873	-4.09873	0.49472	-8.28494	< 0.0001
OTU9424	Acidobacteria	Granulicella	6.6177	4.30049	0.523301	8.218	< 0.0001
OTU121	Chloroflexi	unknown	18.6961	-7.93205	0.967973	-8.1945	< 0.0001
OTU314	Planctomycetes	unknown	5.41395	-6.44382	0.78753	-8.18232	< 0.0001
OTU235	Armatimonadetes	Armatimonadetes_gp5	4.8572	3.97059	0.485766	8.17388	< 0.0001
OTU105	Bacteroidetes	unknown	14.0607	4.19667	0.517207	8.1141	< 0.0001
OTU362	Acidobacteria	Candidatus Solibacter	4.22798	-5.9697	0.738972	-8.07838	< 0.0001
OTU201	Acidobacteria	Acidipila	5.29839	-6.26274	0.775169	-8.07919	< 0.0001
OTU649	Proteobacteria	Sphingomonas	30.5592	3.71421	0.46112	8.05477	< 0.0001
OTU199	Firmicutes	unknown	5.67911	-3.234	0.404149	-8.00202	< 0.0001
OTU1647	unknown	unknown	4.90153	4.52081	0.565101	8.00001	< 0.0001
OTU306	Proteobacteria	Sphingomonas	5.01534	4.63683	0.579751	7.99797	< 0.0001
OTU967	unknown	unknown	2.75772	3.74693	0.471634	7.94457	< 0.0001
OTU278	Verrucomicrobia	Subdivision3_genera_incertae_sedis	4.6513	-6.06218	0.766392	-7.91002	< 0.0001
OTU481	Bacteroidetes	Ferruginibacter	6.94501	-6.65887	0.845455	-7.87607	< 0.0001
OTU2313	Proteobacteria	unknown	1.8809	3.92766	0.509408	7.71024	< 0.0001
OTU893	unknown	unknown	3.75875	-5.92301	0.769153	-7.7007	< 0.0001
OTU548	unknown	unknown	4.4755	-5.76704	0.749014	-7.6995	< 0.0001
OTU1932	unknown	unknown	2.33703	4.0852	0.53462	7.64132	< 0.0001
OTU182	Proteobacteria	unknown	4.17078	-6.06247	0.796055	-7.61564	< 0.0001
OTU143	Actinobacteria	unknown	4.4571	-6.17448	0.815704	-7.5695	< 0.0001
OTU382	Proteobacteria	Labilithrix	3.12406	-5.72784	0.76279	-7.50907	< 0.0001
OTU1136	Firmicutes	unknown	2.78301	-3.19615	0.427527	-7.47591	< 0.0001
OTU354	Actinobacteria	unknown	6.14309	4.1508	0.564369	7.35477	< 0.0001
OTU154	Verrucomicrobia	unknown	5.59508	-6.53158	0.898189	-7.27195	< 0.0001
OTU1211	Bacteroidetes	Mucilaginibacter	5.26022	-2.82514	0.391278	-7.2203	< 0.0001
OTU995	Firmicutes	Bacillus	1.56128	-3.23813	0.450734	-7.18412	< 0.0001
OTU298	Proteobacteria	unknown	4.98097	-6.11482	0.860168	-7.10887	< 0.0001
OTU329	Planctomycetes	unknown	6.86125	-6.70919	0.949387	-7.06687	< 0.0001
OTU284	Acidobacteria	unknown	2.70671	-5.52604	0.790943	-6.98664	< 0.0001
OTU3616	Proteobacteria	unknown	3.22351	-4.49335	0.659698	-6.81123	< 0.0001
OTU714	Proteobacteria	unknown	2.44961	-5.4032	0.793609	-6.80839	< 0.0001
OTU336	Proteobacteria	Duganella	2.51975	-4.8407	0.713064	-6.78859	< 0.0001
OTU286	Proteobacteria	Rhizobium	3.18567	-5.57786	0.856376	-6.51333	< 0.0001
OTU191	Bacteroidetes	Flavobacterium	7.72227	-6.44321	0.989566	-6.51115	< 0.0001
OTU351	Proteobacteria	unknown	2.47623	3.6481	0.56136	6.49869	< 0.0001
OTU169	Bacteroidetes	Spirosoma	5.42584	8.38515	1.31988	6.35295	< 0.0001
OTU22	Bacteroidetes	Spirosoma	44.6531	3.92892	0.619033	6.34686	< 0.0001
OTU3379	unknown	unknown	1.46111	3.64274	0.575643	6.32813	< 0.0001
OTU1253	Acidobacteria	Granulicella	2.41802	-2.68093	0.429036	-6.24872	< 0.0001
OTU322	Firmicutes	Bacillus	1.83723	-3.38966	0.545927	-6.20899	< 0.0001
OTU146	Actinobacteria	Frondihabitans	16.805	2.09181	0.341085	6.1328	< 0.0001
OTU137	Actinobacteria	Amnibacterium	14.3578	2.02696	0.33184	6.10825	< 0.0001
OTU3	unknown	unknown	254.452	3.36194	0.556044	6.04617	< 0.0001
OTU719	Bacteroidetes	Mucilaginibacter	2.91716	-2.73634	0.462257	-5.91952	< 0.0001
OTU210	Actinobacteria	Gaiella	4.72179	-5.85385	0.98976	-5.91441	< 0.0001
OTU123	Acidobacteria	Gp1	3.2253	-5.40226	0.931694	-5.79832	< 0.0001
OTU1019	Actinobacteria	Nocardioides	2.28968	3.4134	0.596029	5.7269	< 0.0001
OTU279	Planctomycetes	Tepidisphaera	5.34421	2.17435	0.387628	5.60938	< 0.0001
OTU161	unknown	unknown	24.3726	3.46712	0.623887	5.55729	< 0.0001
OTU102	Proteobacteria	unknown	8.75041	-6.44998	1.18274	-5.45343	< 0.0001
OTU273	Bacteroidetes	unknown	3.57869	-5.45598	1.00425	-5.43289	< 0.0001
OTU6171	Proteobacteria	unknown	2.35007	-2.29722	0.432475	-5.3118	< 0.0001
OTU502	unknown	unknown	1.91317	9.51602	1.79187	5.31066	< 0.0001
OTU17	Proteobacteria	Rhodanobacter	84.6878	3.47846	0.659948	5.27082	< 0.0001
OTU1602	Acidobacteria	Granulicella	1.37676	-4.23126	0.803337	-5.26711	< 0.0001
OTU256	Proteobacteria	Pseudomonas	8.12408	2.31034	0.447787	5.15947	< 0.0001
OTU571	Proteobacteria	unknown	6.92716	3.38251	0.656897	5.14922	< 0.0001
OTU1120	Planctomycetes	unknown	1.51012	-4.61393	0.897739	-5.1395	< 0.0001
OTU43	unknown	unknown	24.205	3.33144	0.657965	5.06325	< 0.0001
OTU556	Proteobacteria	unknown	5.49369	2.60605	0.51701	5.04063	< 0.0001
OTU537	unknown	unknown	2.3091	3.3256	0.660687	5.03355	< 0.0001
OTU231	Actinobacteria	unknown	1.8781	-4.80947	0.963099	-4.99375	< 0.0001
OTU1075	unknown	unknown	3.45666	-5.47881	1.09916	-4.98454	< 0.0001
OTU450	Firmicutes	Vagococcus	3.52819	8.25976	1.66088	4.97313	< 0.0001
OTU1127	Proteobacteria	Bdellovibrio	0.962162	-3.89727	0.784744	-4.96629	< 0.0001
OTU297	Proteobacteria	Rhizobium	4.18369	-2.98968	0.609853	-4.90229	< 0.0001
OTU690	Actinobacteria	unknown	1.6756	-4.69053	0.958305	-4.89461	< 0.0001
OTU4999	Acidobacteria	Granulicella	2.59645	2.74425	0.561694	4.88566	< 0.0001
OTU131	Proteobacteria	Dokdonella	2.84237	-5.34765	1.1388	-4.69587	< 0.0001
OTU142	Proteobacteria	unknown	12.2836	11.5462	2.48202	4.65194	< 0.0001
OTU4359	Proteobacteria	Labilithrix	1.38815	-4.47288	0.963974	-4.64005	< 0.0001
OTU3334	Firmicutes	Bacillus	1.28497	-3.46091	0.746151	-4.63835	< 0.0001
OTU375	Verrucomicrobia	Opitutus	1.84488	-4.53647	0.982975	-4.61504	< 0.0001
OTU621	Proteobacteria	unknown	4.90206	-2.43435	0.53216	-4.57447	< 0.0001
OTU9035	Proteobacteria	unknown	2.06846	-4.77082	1.05138	-4.53767	< 0.0001
OTU428	Actinobacteria	unknown	4.09978	-5.74876	1.28673	-4.46772	< 0.0001
OTU1053	unknown	unknown	2.25486	-4.77331	1.08063	-4.41716	< 0.0001
OTU393	Proteobacteria	unknown	1.20094	-4.18884	0.949612	-4.41111	< 0.0001
OTU1271	Actinobacteria	Jatrophihabitans	1.54729	-2.178	0.494171	-4.40739	< 0.0001
OTU2188	unknown	unknown	2.78972	2.13833	0.486874	4.39197	< 0.0001
OTU1765	Actinobacteria	Jatrophihabitans	2.72988	-2.02354	0.461682	-4.38298	< 0.0001
OTU582	Firmicutes	unknown	2.3795	-3.29453	0.758086	-4.34585	< 0.0001
OTU969	Proteobacteria	unknown	0.787688	2.7922	0.653389	4.27342	< 0.0001
OTU402	Acidobacteria	Gp6	2.74449	-4.19553	0.982184	-4.27163	< 0.0001
OTU2109	unknown	unknown	0.980728	-3.94078	0.928464	-4.2444	< 0.0001
OTU25	Proteobacteria	Diplorickettsia	15.3904	-5.01364	1.19869	-4.1826	< 0.0001
OTU1629	Proteobacteria	Arenimonas	0.555119	-14.1544	3.38906	-4.17649	< 0.0001
OTU90	Bacteroidetes	Spirosoma	12.2817	3.51479	0.848204	4.1438	< 0.0001
OTU2633	Proteobacteria	unknown	2.27263	2.96187	0.717617	4.12737	< 0.0001
OTU1343	unknown	unknown	1.24286	-4.16096	1.01149	-4.1137	< 0.0001
OTU10147	Armatimonadetes	Armatimonas/Armatimonadetes_gp1	1.4632	3.05535	0.743798	4.10776	< 0.0001
OTU1040	Acidobacteria	Gp4	0.778746	-13.8259	3.3889	-4.07976	0.000109453
OTU2894	Bacteroidetes	Parafilimonas	2.20737	-4.35637	1.08192	-4.02651	0.000136787
OTU1626	Acidobacteria	Gp1	2.64015	-5.04459	1.25744	-4.0118	0.000144908
OTU2342	Acidobacteria	Gp3	1.53142	-4.17641	1.04262	-4.0057	0.000147995
OTU1435	Actinobacteria	unknown	1.40244	-3.34662	0.843868	-3.96581	0.000174242
OTU1559	Proteobacteria	unknown	1.77047	-3.64073	0.919345	-3.96013	0.000177599
OTU9326	Proteobacteria	unknown	0.98661	2.66328	0.679384	3.92014	0.000208839
OTU841	Actinobacteria	unknown	1.40491	-4.36326	1.11454	-3.91485	0.000212479
OTU397	Proteobacteria	unknown	2.13368	-4.94256	1.26766	-3.89897	0.000225854
OTU224	Proteobacteria	Massilia	6.98292	-1.74732	0.448855	-3.89285	0.000230565
OTU794	Actinobacteria	Pseudonocardia	1.43392	-4.11015	1.09184	-3.76442	0.000386712
OTU4692	Acidobacteria	unknown	0.877891	2.33704	0.648004	3.60651	0.000715618
OTU484	Actinobacteria	Curtobacterium	7.26486	2.66542	0.74089	3.5976	0.000737235
OTU1579	unknown	unknown	0.20045	-12.1724	3.39078	-3.58985	0.000756056
OTU881	Proteobacteria	Reyranella	1.29608	-4.28268	1.19454	-3.58521	0.00076615
OTU1598	unknown	unknown	1.14245	2.76138	0.772797	3.57323	0.000798492
OTU495	Proteobacteria	unknown	2.76964	2.77756	0.778193	3.56924	0.000807129
OTU1572	Planctomycetes	unknown	0.901199	-3.71079	1.04262	-3.55911	0.000835184
OTU1643	Bacteroidetes	Parasegetibacter	2.13975	-4.81883	1.3626	-3.53651	0.00090599
OTU753	Acidobacteria	Gp3	0.392295	-11.9791	3.38876	-3.53495	0.000907329
OTU1205	Actinobacteria	unknown	0.921475	-1.81997	0.519168	-3.50554	0.0010093
OTU289	Verrucomicrobia	Spartobacteria_genera_incertae_sedis	2.18591	-4.89836	1.40747	-3.48025	0.0011047
OTU3901	Actinobacteria	Mycobacterium	0.850044	-3.66054	1.06427	-3.43948	0.00127971
OTU1197	Proteobacteria	Ramlibacter	2.93592	-1.56166	0.45614	-3.42363	0.00135082
OTU1676	Proteobacteria	unknown	7.38719	2.50923	0.742665	3.37868	0.00158541
OTU272	Bacteroidetes	unknown	3.68277	-4.94298	1.46427	-3.37574	0.00159558
OTU932	Proteobacteria	unknown	1.96335	-4.57092	1.37159	-3.33257	0.00185699
OTU9925	Proteobacteria	Sphingomonas	1.84	2.42469	0.730307	3.3201	0.00193372
OTU208	candidate division WPS-2	WPS-2_genera_incertae_sedis	7.35543	-1.74233	0.526934	-3.30655	0.00202113
OTU496	Bacteroidetes	Sediminibacterium	1.39391	-4.23213	1.28328	-3.29791	0.00207559
OTU573	Proteobacteria	unknown	0.99298	2.98724	0.918135	3.2536	0.00241793
OTU478	Proteobacteria	unknown	7.04899	-1.4078	0.442005	-3.18503	0.00305834
OTU1322	Planctomycetes	unknown	0.790737	-3.5939	1.13779	-3.15865	0.00333513
OTU357	Bacteroidetes	Hymenobacter	2.53386	3.12933	1.00635	3.10958	0.00392592
OTU448	candidate division WPS-1	WPS-1_genera_incertae_sedis	1.77063	-4.27414	1.37966	-3.09797	0.00406617
OTU904	Actinobacteria	Nakamurella	1.63849	-2.52704	0.838144	-3.01504	0.00533982
OTU1427	unknown	unknown	3.14691	2.55889	0.85691	2.98618	0.00584645
OTU3451	Proteobacteria	unknown	0.965017	2.48043	0.842049	2.94571	0.0066415
OTU2267	Planctomycetes	unknown	0.677931	-3.35548	1.14704	-2.92534	0.00706338
OTU3478	Proteobacteria	unknown	0.619533	-3.04136	1.04146	-2.92028	0.00715005
OTU285	Nitrospirae	Nitrospira	2.88243	-4.75903	1.63284	-2.91458	0.00725258
OTU245	unknown	unknown	2.7314	-4.4108	1.51548	-2.91049	0.00731864
OTU769	candidate division WPS-1	WPS-1_genera_incertae_sedis	0.8758	-2.93148	1.01139	-2.89848	0.00754971
OTU399	Bacteroidetes	unknown	1.28213	-3.76925	1.30052	-2.89826	0.00754971
OTU337	Bacteroidetes	Terrimonas	5.31736	-5.35103	1.86133	-2.87484	0.00810074
OTU593	Actinobacteria	Aciditerrimonas	0.922462	-3.81694	1.33434	-2.86056	0.00844125
OTU1472	Proteobacteria	unknown	1.26529	2.69305	0.944279	2.85196	0.00863868
OTU2147	Proteobacteria	unknown	0.973788	-3.78063	1.34126	-2.81872	0.00954846
OTU168	Proteobacteria	unknown	7.48652	-1.92226	0.685264	-2.80513	0.00992162
aMean of normalized counts.
bLog fold change difference between the comparison groups. Positive values indicate OTU enrichment in the phyllosphere, and negative values indicate OTU enrichment in soil.
cLog fold change standard error.
dBenjamin-Hochberg-adjusted p-value.
Colour indicates OTUs that are members of the phyllosphere core microbiome.
